# Supplementary material for: Quercetin metabolism by fecal microbiota from healthy elderly human subjects
Source: PLoS One. 2017 Nov 27;12(11):e0188271. doi: 10.1371/journal.pone.0188271 (PMC5703521; doi:10.1371/journal.pone.0188271)
Supplement: S1 File — Data of quercetin concentration in fecal samples (A, B), fecal microbiota composition at the family level and the numbers of negative correlation and the numbers of positive correlation (correlations between FFQg data and fecal microbiota composition). (XLSX) [file pone.0188271.s001.xlsx]

## Sheet: Data of Fg1AB
Fig. 1A	Quercetin (μmol/L)	Fig. 1B	Quercetin (μmol/L)
7h-1	108.949	24h-1	1.19612
7h-2	378.472	24h-2	2.42751
7h-3	110.56	24h-3	0.636661
7h-4	40.0989	24h-4	1.58722
7h-5	279.838	24h-5	12.5954
7h-6	116.855	24h-6	3.03872
7h-7	65.6802	24h-7	2.06975
7h-8	186.965	24h-8	7.49053
7h-9	162.908	24h-9	2.4812
7h-10	210.071	24h-10	2.25451
7h-11	25.0037	24h-11	3.08833
7h-12	477.36	24h-12	20.5838
7h-13	49.1178	24h-13	1.01766
7h-14	72.6312	24h-14	2.37994
7h-15	411.437	24h-15	10.6611
7h-16	338.744	24h-16	1.16002
7h-17	403.847	24h-17	1.60119
7h-18	165.974	24h-18	1.0147
7h-19	283.848	24h-19	4.20966
7h-20	73.5835	24h-20	2.86859
7h-21	119.513	24h-21	0
7h-22	21.1181	24h-22	1.10652
7h-23	460.167	24h-23	406.75
7h-24	57.5237	24h-24	0.634254
7h-25	413.581	24h-25	2.1388
7h-26	83.3129	24h-26	1.21917
7h-27	70.7384	24h-27	1.43957
7h-28	56.2338	24h-28	0.761253
7h-29	36.8273	24h-29	0
7h-30	131.052	24h-30	0.448199
7h-31	262.592	24h-31	1.02932
7h-32	320.839	24h-32	1.67487
7h-33	530.884	24h-33	1.75133
7h-34	134.325	24h-34	0.274547
7h-35	37.8512	24h-35	0.623147
7h-36	61.0487	24h-36	0.716082
7h-37	629.716	24h-37	513.939
7h-38	159.527	24h-38	0.94231
7h-39	250.354	24h-39	1.54287
7h-40	73.8625	24h-40	7.67705
7h-41	470.746	24h-41	1.73374
7h-42	53.1839	24h-42	1.69551
7h-43	105.131	24h-43	10.027
7h-44	185.088	24h-44	1.74522
7h-45	117.381	24h-45	2.4737
7h-46	537.768	24h-46	8.56762
7h-47	98.157	24h-47	1.68301
7h-48	298.968	24h-48	10.6557
7h-49	245.141	24h-49	0.805314
7h-50	107.77	24h-50	2.24192
7h-51	54.8353	24h-51	1.33173
7h-52	131.446	24h-52	4.62898
7h-53	88.6522	24h-53	1.22135
7h-54	204.542	24h-54	1.29899
7h-55	656.625	24h-55	20.5741
7h-56	577.285	24h-56	93.1805

## Sheet: Data of Fig2
	average	se
Acidaminococcaceae	0.179302	0.0391133
Actinomycetaceae	0.0423697	0.00813001
Aerococcaceae	0.000942286	0.000445876
Bacillaceae	0.372146	0.0670648
Bacteroidaceae	5.8512	0.6889
Bifidobacteriaceae	9.93587	1.19012
Brachyspiraceae	9.28029e-05	9.28029e-05
Bradyrhizobiaceae	0.000818114	0.000581875
Campylobacteraceae	0.00251098	0.00204454
Carnobacteriaceae	0.0146377	0.00310267
Christensenellaceae	0.00454752	0.001522
Clostridiaceae	1.46617	0.345105
Clostridiales Family XI. Incertae Sedis	0.000106046	0.000106046
Clostridiales Family XIII. Incertae Sedis	0.000894097	0.000399946
Coriobacteriaceae	4.30586	0.514658
Corynebacteriaceae	0.0019044	0.00056856
Dermacoccaceae	8.22758e-05	8.22758e-05
Desulfovibrionaceae	0.0462458	0.00923987
Enterobacteriaceae	1.95194	0.525769
Enterococcaceae	0.277382	0.0877979
Erysipelotrichaceae	1.73839	0.367886
Eubacteriaceae	4.9337	0.352017
Fusobacteriaceae	0.0586076	0.0486745
ge.Flavonifractor incertae_sedis	0.0464323	0.00945731
ge.Gemella incertae_sedis	0.0161076	0.00432186
ge.Howardella incertae_sedis	0.0124155	0.00502202
ge.Intestinimonas incertae_sedis	0.0118554	0.00502463
ge.Pseudoflavonifractor incertae_sedis	0.00637098	0.00246438
Gordoniaceae	9.16785e-05	9.16785e-05
Lachnospiraceae	25.4079	1.30877
Lactobacillaceae	0.987077	0.227758
Leuconostocaceae	0.0250518	0.0229111
Methanobacteriaceae	0.0310113	0.0280697
Micrococcaceae	0.0127769	0.00265261
Moraxellaceae	9.803e-05	9.803e-05
Mycobacteriaceae	0.00118429	0.000980596
Neisseriaceae	0.000291869	0.000204498
Not determined	0.0291193	0.00644928
Oscillospiraceae	0.0036629	0.00151178
Oxalobacteraceae	0.00240361	0.00152123
Pasteurellaceae	0.0703276	0.0283643
Peptoniphilaceae	0.00629806	0.00264798
Peptostreptococcaceae	2.83471	0.463095
Phyllobacteriaceae	0.000589759	0.000390133
Porphyromonadaceae	0.793166	0.10106
Prevotellaceae	0.627186	0.200558
Propionibacteriaceae	0.000124989	0.000124989
Pseudomonadaceae	0.00020467	0.000144206
Rejected hit	16.3853	1.0706
Rikenellaceae	0.737936	0.123253
Ruminococcaceae	13.5391	1.08541
Sphingomonadaceae	0.000230388	0.000161452
Staphylococcaceae	0.000597081	0.000265661
Streptococcaceae	6.02584	1.18162
Sutterellaceae	0.133144	0.0285586
Synergistaceae	0.0219692	0.00906563
Veillonellaceae	0.567141	0.103878
Verrucomicrobiaceae	0.476645	0.210688

## Sheet: Data of Fig3
Numbers of positive correlation	Numbers of negative correlation	Number in the Fig 3	Family name
1	0	1	Lachnospiraceae
0	0	2	Rejected hit
1	30	3	Ruminococcaceae
2	0	4	Bifidobacteriaceae
0	1	5	Bacteroidaceae
0	0	6	Streptococcaceae
0	0	7	Eubacteriaceae
1	7	8	Coriobacteriaceae
0	1	9	Peptostreptococcaceae
0	2	10	Enterobacteriaceae
0	0	11	Erysipelotrichaceae
1	0	12	Clostridiaceae
0	1	13	Lactobacillaceae
7	1	14	Porphyromonadaceae
0	0	15	Rikenellaceae
0	0	16	Prevotellaceae
0	0	17	Veillonellaceae
0	1	18	Verrucomicrobiaceae
10	0	19	Bacillaceae
3	0	20	Enterococcaceae
0	0	21	Acidaminococcaceae
0	2	22	Sutterellaceae
1	1	23	Pasteurellaceae
0	0	24	Fusobacteriaceae
0	1	25	ge.Flavonifractor incertae_sedis
1	0	26	Desulfovibrionaceae
0	0	27	Actinomycetaceae
4	4	28	Methanobacteriaceae
0	0	29	Not determined
0	7	30	Leuconostocaceae
1	2	31	Synergistaceae
0	3	32	ge.Gemella incertae_sedis
0	5	33	Carnobacteriaceae
0	4	34	Micrococcaceae
0	0	35	ge.Howardella incertae_sedis
5	0	36	ge.Intestinimonas incertae_sedis
0	1	37	Peptoniphilaceae
0	0	38	ge.Pseudoflavonifractor incertae_sedis
0	2	39	Christensenellaceae
0	0	40	Oscillospiraceae
0	10	41	Oxalobacteraceae
1	0	42	Campylobacteraceae
1	1	43	Corynebacteriaceae
0	0	44	Mycobacteriaceae
1	0	45	Clostridiales Family XIII. Incertae Sedis
0	7	46	Aerococcaceae
0	0	47	Bradyrhizobiaceae
1	0	48	Staphylococcaceae
0	0	49	Phyllobacteriaceae
0	20	50	Pseudomonadaceae
2	0	51	Sphingomonadaceae
0	0	52	Neisseriaceae
0	0	53	Dermacoccaceae
0	0	54	Brachyspiraceae
0	0	55	Clostridiales Family XI. Incertae Sedis
0	0	56	Propionibacteriaceae
0	0	57	Gordoniaceae
0	0	58	Moraxellaceae
